# Supplementary material for: Attributes in stated preference elicitation studies on colorectal cancer screening and their relative importance for decision-making among screenees: a systematic review
Source: Health Econ Rev. 2022 Sep 22;12:49. doi: 10.1186/s13561-022-00394-8 (PMC9494881; doi:10.1186/s13561-022-00394-8)
Supplement: Supplementary file 5 — Additional file 5. Consensus answers and ratings of risk of bias including free-text support and direct quotations for included discrete choice experiments and conjoint analyses [file 13561_2022_394_MOESM5_ESM.xlsx]

## Sheet: RoB Consensus
Additional file 5 Consensus answers and ratings of risk of bias including free-text support and direct quotations for included discrete choice experiments and conjoint analyses
Subdomain and signaling questions	Salkeld et al., 2000		Gyrd-Hansen et al., 2001		Salkeld et al., 2003		Marshall et al., 2007		Hawley et al., 2008		Howard et al., 2009		Marshall et al., 2009		Van Dam et al., 2010		Hol et al., 2010		Nayaradou et al., 2010		Pignone et al., 2012		Benning, Dellaert, Dirksen et al., 2014		Brenner et al., 2014		Groothuis-Oudshoorn et al., 2014		Benning, Dellaert, Severens et al., 2014		Pignone et al., 2014		Kistler et al., 2015		Martens et al., 2016		Osborne et al., 2018		Mansfield et al., 2018		Ramezani_Doroh et al., 2019		De Bekker-Grob et al., 2019		Phisalprapa et al., 2021
	Response option	Free-text box (direct quotation)	Response option	Free-text box (direct quotation)	Response option	Free-text box (direct quotation)	Response option	Free-text box (direct quotation)	Response option	Free-text box (direct quotation)	Response option	Free-text box (direct quotation)	Response option	Free-text box (direct quotation)	Response option	Free-text box (direct quotation)	Response option	Free-text box (direct quotation)	Response option	Free-text box (direct quotation)	Response option	Free-text box (direct quotation)	Response option	Free-text box (direct quotation)	Response option	Free-text box (direct quotation)	Response option	Free-text box (direct quotation)	Response option	Free-text box (direct quotation)	Response option	Free-text box (direct quotation)	Response option	Free-text box (direct quotation)	Response option	Free-text box (direct quotation)	Response option	Free-text box (direct quotation)	Response option	Free-text box (direct quotation)	Response option	Free-text box (direct quotation)	Response option	Free-text box (direct quotation)	Response option	Free-text box (direct quotation)
Selection of participants into the study
Was an appropriate study sample selected from the sampling frame?	Yes	> A stratified random sample "A discrete choice experiment was used to look at consumer preferences for a bowel cancer testing kit." "A stratified random sample of 600 individuals who had used the bowel scan test kit on at least two occasions in the previous 3 years was generated"	Yes	> A random sample "Random samples of the Danish population were invited for interviews on the subject of either breast cancer screening or colorectal cancer screening. A total of 509 men and women 50 years of age were randomly selected for the colorectal cancer interview."	Yes	> A random sample "The aim of this present study was to assess community decisions about CRC screening based on the trial evidence on harms and benefits." Additional reference: Salkeld et al. 2003. Measuring the importance of attributes that influence consumer attitudes to colorectal cancer screening. doi: 10.1046/j.1445-2197.2003.02650.x: "In October 1998, we telephoned 5977 randomly selected ho…	Probably yes	> The objective was to analyse Canadian preferences. It is therefore questionable, whether a random sample of primary care patients registered in a network of familiy practitioners is representative for anwering this research question. > A random sample is drawn from a roster of patients. No information whether roster is representative for general Canadian population. People registered in this ne…	No	> A purposive sampling approach (non-probability/non-random sampling) was used. Taking into account the objective of this study (to determine the preferences of racially/ethnically diverse primary care patients), a purposive sampling approach can be considered appropriate. > It can be assumed that recruiting individuals via waiting areas of community health centers and an academic health center a…	Yes	> A random sample "The sampling frame was men and women who had purchased an FOBT from the Central Coast Rotary Bowelscan Program in the previous 12 months (21,297 participants)." "Thus, a total sample of 1920 (four frames of 480 respondents) received the postal questionnaires." "Between December 2004 and April 2005, 1157 from 1920 randomly selected Rotary Bowelscan participants completed and ret…	Probably no	> It is assumed that a non-random sampling was used (non-probability sampling - opt-in panel, panel of volunteers - Baker et al. 2013. Report of the AAPOR Task Force on nonprobability sampling. https://www.aapor.org/aapor_main/media/mainsitefiles/nps_tf_report_final_7_revised_fnl_6_22_13.pdf). > No information on where the Harris population was originally recruited (35 sources). > Taking into acc…	Yes	> Screening-naive: A random sample > Screened: A stratified random sample > Screening-naive: "We conducted the study in two groups. The first group included a total of 500 screening-naı¨ve individuals aged 50– 74 years old whowere randomly selected from the population registry of the region Rijnmond in the Southwest of the Netherlands. The region includes Rotterdam and surrounding suburbs and har…	Yes	> Screening-naive: A random sample > Screened: A stratified random sample Screening-naive: "A total of 1498 screening-naive individuals, aged 50–74 years, were randomly selected from municipal registries of the Rotterdam region in the southwest of the Netherlands." Screened: "We also invited a random sample of 769 screened subjects of a CRC screening trial comparing guaiac-based FOBT (gFOBT), fae…	Yes	> A random sample > Drawing was conducted within selected departments for which electoral lists were available. Under assumption that electoral lists are representative for the population of a mass CRC screening program, sampling approach is appropriate. "Our study aims at empirically identifying population preferences among the different characteristics of a mass CRC screening program." "From Ju…	No	RoB assessment is restricted to discrete choice experiment. > Two sampling approaches were used. First, recruitment via mass informational electronical mail system which is considered as a convenience sample (non-probability/non-random sampling). Second, recruitment via UNC Decision Support Lab participant registry which is also considered as a non-probability/non-sampling approach. > The UNC Dec…	Probably no	> According to information presented in the paper, it is assumed that a non-probability/non-random approach was used (opt-in panel, panels of volunteers - Baker et al. 2013. Report of the AAPOR Task Force on nonprobability sampling. https://www.aapor.org/aapor_main/media/mainsitefiles/nps_tf_report_final_7_revised_fnl_6_22_13.pdf) > No information on where the individuals were originally recruite…	Probably no	RoB assessment is restricted to discrete choice experiment. > No information on where participants of the online panel were originally recruited from > According to information presented in the paper, it is assumed that a non-probability/non-random approach was used (opt-in panel, panels of volunteers - Baker et al. 2013. Report of the AAPOR Task Force on nonprobability sampling. https://www.aapo…	Probably no	> No information on where participants of the online panel were originally recruited. > It is assumed that a non-probability/non-random approach was used (opt-in panel, panels of volunteers - Baker et al. 2013. Report of the AAPOR Task Force on nonprobability sampling. https://www.aapor.org/aapor_main/media/mainsitefiles/nps_tf_report_final_7_revised_fnl_6_22_13.pdf). It is assumed that panel mem…	No	> It is assumed that recruitement via the Dutch survey sampling solutions provider corresponds to a non-probability/non-random approach (opt-in panel, panels of volunteers - Baker et al. 2013. Report of the AAPOR Task Force on nonprobability sampling. https://www.aapor.org/aapor_main/media/mainsitefiles/nps_tf_report_final_7_revised_fnl_6_22_13.pdf). > No information on where the individuals were…	No	> Two sampling approaches (a convenience and a purposeful sampling) were used. Considering the aim of this study, the authors wanted to include minority groups. However even though this might justify a sampling approach in minority neighborhoods, the sampling itself was not random. > No information on where individuals could have learned of the study (first recruitment method). Therefore, no info…	No	> A volunteer sample of community-dwelling older adults was recruited. > Recruitment took place at a single primary care clinic and a large nonmedical research registry resulting in the possibility that only a subset of the target population (primary care patients that went to clinic in the period of recruiment and volunteers with affinity for participating in surveys) were likely selected. > App…	No	> A convenience (non-probability/non-random) sample > It is possible that only a subset of the target population was likely selected "Using a combined methodology of focus groups and discrete choice experiment (DCE) surveys, the objectives for this research were as follows: (1) to improve understanding of preferences regarding potential CRC screening program characteristics, and (2) to improve un…	Yes	> A random sample. > Most likely general population included in due to electoral nature. "Thus, the aims of this study were as follows: 1. to identify the relative importance of the separate attributes of sample type, perceived convenience of sample collection, test performance, and cost in the decision to utilize a specific form of CRC screening via a ranking and DCE exercise; 2. to confirm that…	No	> According to information provided in the paper it is assumed that the panel provider is an access panel consisting of volunteers with an affinity for participation in surveys (opt-in panel - Baker et al. 2013. Report of the AAPOR Task Force on nonprobability sampling. https://www.aapor.org/aapor_main/media/mainsitefiles/nps_tf_report_final_7_revised_fnl_6_22_13.pdf). > No information on where t…	No	> Sampling strategy was random but not sufficiently and transparently described > A random recruitment of people that were referred to a large governmental hospital could bear the risk of selecting a population that is not representative of the target population (average risk Iranian population). > No information on the procedure of the random selection of participants. > A single city population…	Probably no	> According to information provided in the paper it is assumed that the panel provider is an access panel consisting of volunteers with an affinity for participation in surveys (opt-in panel - Baker et al. 2013. Report of the AAPOR Task Force on nonprobability sampling. https://www.aapor.org/aapor_main/media/mainsitefiles/nps_tf_report_final_7_revised_fnl_6_22_13.pdf). > No information on where t…	No	> A convenience but no random sample: individuals were purposively selected > Recruitment took place at a single primary care clinic resulting in the possibility that only a subset of the target population (individuals at risk in Thailand) were likely selected. "This study, therefore, aims to examine the preferences and their WTP of individuals at risk of CRC in Thailand by using a discrete choic…
Risk of bias	Low risk of bias		Low risk of bias		Low risk of bias		Moderate risk of bias		Critical risk of bias		Low risk of bias		High risk of bias		Low risk of bias		Low risk of bias		Low risk of bias		Critical risk of bias		High risk of bias		High risk of bias		High risk of bias		Critical risk of bias		Critical risk of bias		Critical risk of bias		Critical risk of bias		Low risk of bias		Critical risk of bias		Critical risk of bias		High risk of bias		Critical risk of bias
Completeness of data
Was the attrition sufficiently low to minimize risk of bias?	No	> Response rate of 56% (after one reminder) > n=600 individuals were randomly selected > n=336 individuals returned questionnaire > n=296 respondents were included in regression analysis > No examination of differences between characteristics of responders and non-responders "After one reminder, the response rate was 56%"	Yes	> Participation rate of 82.9% > n=509 were randomly selected > n=422 were successfully interviewed > Examination of differences between characteristics of responders and national statistics (level of education, monthly income). "A total of 509 men and women were randomly selected for the colorectal cancer interview, out of which 422 were successfully interviewed, 39 declined to participate, 27 we…	Probably no	> Response rate of 32% > n=940 eligible people > n=301 participated in the DCE > No examination of differences between the 301 individuals that participated in the DCE and the 791 individuals that participated in the former self-administered questionnaire. > No reasons given why so many people have not consented in participating in the DCE. > Examination of differences between characteristics of …	Probably yes	> Response rate=52% > n=1047 patients were eligible > n=547 returned questionnaire > Examination of differences between characteristics of responders (study population) and the Canadian population (sex, employment status, education, annual household income). But no examination of differences between responders and non-responders. "A random sample of 1170 patients was selected from a roster of 995…	No	> No information on number of eligible patients that didn't consent to participate in the study. > n=212 were recruited. > No examination of differences between characteristics of responders and non-responders. In the discussion the authors point out that their sample is not representative for the general population. "We tried to recruit a balance of male and female participants from each racial/…	Probably yes	> Overall response rate of 60.2% > n=1920 eligible individuals > n=1157 participants completed > The focus of this study was to evaluate methodological issues. Therefore, the response rate required to detect a true proportion as stated by the authors (50%) was applied. This might be sufficient for the aim of this study. > No examination of differences between characteristics of responders and non…	No	> No information on response rate. > No information on non-responding persons. > No information on persons that are not willing to participate. > No examination of differences between characteristics of responders and non-responders. "The target sample size was 1000 US and 500 Canadian respondents from the general population. The survey was sent to general population and physician panel members, …	No	> Response rate screening naive: 31% (156/500) > Response rate screened: 59% (124/210) > No examination of differences between characteristics of responders and non-responders. "The response rate was higher among CRC screening participants (59%; 124/210) than screening-naı¨ve individuals (31%; 156/500) (Fig. 2, Table 2)."	No	> Screening naive: Response rate of 33% (489/1498) > Screened: Response rate of 71% (545/769) > No examination of differences between characteristics of responders and non-responders. "A total of 489 out of 1498 (33%) screening-naive and 545 out of 769 (71%) previously screened subjects returned the questionnaire."	Probably yes	> Response rate of 32.8% (656/2000) > Differences between characteristics of responders and non-responders (sex, geographical origin (region), place of residence (rural/urban: based on census data), and age) were examined. > Differences between characteristics of responders and non-responders were examined using a complementary analysis (calculated the probability of nonresponse via both individu…	No	> n=386 contacted forrecruitment > n=182 responded > n=114 eligible > n= 104 final participants (n=50 conjoint task, n=54 rating and ranking task) > No information on those who did initially not respond at all. > No information on how many persons who would have been eligible did not respond after contact for recruitment. > Differences between characteristics of responders and non-responders were…	No	> No information on how many individuals were invited to complete the survey, met inclusion criteria but didn't start or complete the questionnaire. > No information about differences between individuals that completed the questionnaire and individuals that started or didn't start the questionnaire. > Differences between characteristics of responders and non-responders were not examined. > Even i…	No	> No information on how many individuals out of the 3,076 screeened were ineligible and how many were eligible but didn't consent to participate in the study. > No examination of differences between characteristics of individuals that were eligible and completed survey and individuals that were eligible but didn't complete the survey. > No examination of differences between characteristics of ind…	Probably no	> Response rate of 61% (1356/2225). > No examination of differences between characteristics of individuals that were eligible and completed survey and individuals that were eligible but didn't complete the survey. > The minimum required sample size of 300 was achieved, therefore rated as probably no. "For this type of study it is recommended to have a minimum sample size of 300 [26]. We aimed for…	No	> No information on how many individuals were invited to complete the survey, met inclusion criteria but didn't start or complete the questionnaire. > No information about differences between individuals that completed the questionnaire and individuals that started the questionnaire or individuals that didn't start the questionnaire. > Even if the sample that was invited to the survey via e-mail …	Yes	> Response rate: 85.7% (150/175) "There were 360 individuals who expressed interest in the study and 175 potential participants were found eligible. Twenty-four participants declined participation, 1 did not complete, and 150 individuals completed the survey (85.7%)."	Probably no	> Response rate of 55.2% (116/210) > Minimum required sample size of 100 individuals was achieved. > No examination of differences between individual characteristics of eligible individuals that gave consent to participation and completed the survey and eligible individuals that declined participation. "Because there is no optimal way to determine a sample size for a DCE, we used Johnson’s method…	No	> Response rate of 43% (20/46) > n=46 eligible individuals > n=18 participants in focus groups > n=20 (response rate=43%) completed final survey (DCE) > No examination of differences between characteristics of responders and non-responders. > Very small sample size (n=20) > No information on number of eligible patients who did not consent to participate in the study. "Of the 84 individuals who ex…	Probably yes	> Response rate of 42.7% (1,282/3,000) > Examination of differences between characteristics of responders and non-responders (age and sex) using Chi-squared analysis. > Examination of differences between characteristics of responders and non-responders didn't include education, income or occupation. "Participant numbers and attrition rates are shown in Figure 1. The survey response rate was 42.7%…	Probably yes	> Response rate of 64% (2073/3263) > Examination of differences between characteristics of responders and data for USA collected in 2013 (screening rates, ethnicity, education, income) but not for age and sex. "The survey was administered in USA from September 2014 to February 2015. GfK sent out 3263 invitations resulting in 2073 completed surveys (64% completion rate)." "Data for USA collected i…	No	> n=500 persons aimed for inclusion, n=500 persons were included in study. It is assumed that individuals were randomly selected unitl study population of 500 was complete. > No information on how many individuals were invited to participate in the study. > No information on how many individuals were invited, met inclusion criteria but refused to participate. > No information about differences be…	Probably no	> No information wether 1421 recruited subjects were all sampled eligible subjects > No information on response, if recruited subjects are not all sampled individuals > No information how those who completed differ from general population, but more than 80% completion rate > Required sample size per DCE condition was achieved "Nevertheless, on the basis of our DCE design and pilot run, and using …	Probably no	> n=440 persons aimed for inclusion, n=440 out of n=484 agreed to participate. It is assumed that individuals were purposively selected unitl study population of 440 was complete. > No information about differences between individuals that completed the questionnaire and individuals that started the questionnaire or individuals that refused to participate (n=44) but met inclusion criteria. > No i…
Risk of bias	Critical risk of bias		Low risk of bias		High risk of bias		Moderate risk of bias		Critical risk of bias		Moderate risk of bias		Critical risk of bias		Critical risk of bias		Critical risk of bias		Moderate risk of bias		Critical risk of bias		Critical risk of bias		Critical risk of bias		High risk of bias		Critical risk of bias		Low risk of bias		High risk of bias		Critical risk of bias		Moderate risk of bias		Moderate risk of bias		Critial risk of bias		High risk of bias		High risk of bias
Measurement instrument
Was the instrument used for eliciting relative importance of outcomes valid and reliable?	Yes	> Instrument with accepted validity and reliability (discrete choice experiment) was used "A discrete choice experiment was used to look at consumer preferences for a bowel cancer testing kit."	Probably yes	> No instrument with accepted validity and reliability was used (conjoint analysis ranking task). > Authors provide information regarding the face validity of the instrument they have chosen. > Authors did not provide information regarding other measurement properties of the instrument they had chosen (e.g. reliability). "This paper seeks to establish the relative importance of process and outcom…	Yes	> Instrument with accepted validity and reliability (discrete choice experiment) was used. "We chose DCM over WTP because the latter does not provide a quantitative estimate of the relative importance of harms, benefits and information to potential screenees."	Yes	> Instrument with accepted validity and reliability (discrete choice experiment) was used. "The survey used a conditional twostep design, in a two-alternative discrete choice format with binary responses [38]."	Probably yes	> No instrument with accepted validity and reliability (conjoint analysis rating task) was used. > Authors provide information regarding the internal validity of the responses based on a comparison of the ratings given to the hypothetical test scenarios and the rankings given to the individual attributes. "We used an independent rating scale for each scenario, considered traditional, or “full pro…	Yes	> An instrument with accepted validity and reliability (discrete choice experiment) was used. "This current study was designed specifically as a methodological exploration of the influence of attribute framing in DCEs."	Yes	> Instrument with accepted validity and reliability (discrete choice experiment) was used. "Thus, in this study, we have used an empirical, utility-based preference approach with discrete-choice stated-preference survey to measure and compare general-population and physician preferences in Canada and the US."	Yes	> Instrument with accepted validity and reliability (discrete choice experiment) was used. "This study therefore investigated preferences for CRC screening using a discrete choice experiment (DCE)."	Yes	> Instrument with accepted validity and reliability (discrete choice experiment) was used. "A discrete choice experiment (DCE) questionnaire was distributed among naive subjects, yet to be screened, and previously screened subjects, aged 50–75 years."	Yes	> Instrument with accepted validity and reliability (discrete choice experiment) was used. "The method used to elicit preferences for different alternatives of CRC screening was a discrete choice experiment (DCE)."	Yes	> Instrument with accepted validity and reliability (discrete choice experiment) was used. "Eligible participants were given basic information about CRC screening and six attributes of CRC screening tests, then randomized to complete either a choice-based conjoint analysis with 16 discrete choice tasks or a rating and ranking task."	Yes	> Instrument with accepted validity and reliability (discrete choice experiment) was used. "We investigate preferences by means of a labeled discrete choice experiment."	Yes	> Instrument with accepted validity and reliability (discrete choice experiment) was used. "Our primary objective in this study was to compare three VCMs: a balance sheet oftest characteristics, a rating and ranking exercise, and a DCE, about CRC screening; and, second, to examine how the values of: (1) US and Australian adults and (2) previously screened and not previously screened respondents m…	Yes	> Instrument with accepted validity and reliability (discrete choice experiment) was used. "The current study employs an approach called DCE or conjoint analysis to elicit the general public’s preferences for screening programs."	Yes	> Instrument with accepted validity and reliability (discrete choice experiment) was used. "In short, this article specifically addresses the issue how presenting information about the possible future invasive followup test affects individuals’ decision to participate in noninvasive screening by means of a DCE in the field of CRC screening."	Yes	> Instrument with accepted validity and reliability (discrete choice experiment) was used. "As such, we designed and performed a DCE among members of vulnerable populations in North Carolina to provide information to assist policymakers in the design and implementation of programs to promote CRC screening."	Yes	> Instrument with accepted validity and reliability (discrete choice experiment) was used. "We used a DCE to assess preferences for test attributes, and also asked participants to directly select the test attribute they felt was the most important feature of the screening tests, which we call the “most important attribute”."	Yes	> Instrument with accepted validity and reliability (discrete choice experiment) was used. "The Spanish DCE survey is a translated version of an original English CRC screening DCE survey based on previous research, expert opinion, and existing literature from a larger study conducted by our group [20]."	Yes	> Instrument with accepted validity and reliability (discrete choice experiment) was used. "Thus, the aims of this study were as follows: 1. to identify the relative importance of the separate attributes of sample type, perceived convenience of sample collection, test performance, and cost in the decision to utilize a specific form of CRC screening via a ranking and DCE exercise; [...]"	Yes	> Instrument with accepted validity and reliability (discrete choice experiment) was used. "We used a latent class logit model to estimate the DCE, which allows for the identification of multiple classes of preferences, and included a set of personal characteristics to predict class membership."	Yes	> Instrument with accepted validity and reliability (discrete choice experiment) was used. "A standard DCE method was used to identify the participants' preferences about differnt attributes of six selected gastroenterology tests including total colonoscopy, stool DNA test, fecal immunochemical test, guaiac-based FOBT, double contrast barium enema and flexible sigmoidoscopy."	Yes	> Instrument with accepted validity and reliability (discrete choice experiment) was used. "Six DCEs were used, which varied in (1) medical condition and (2) the number of alternatives per choice task."	Yes	> Instrument with accepted validity and reliability (discrete choice experiment) was used "This study, therefore, aims to examine the preferences and their WTP of individuals at risk of CRC in Thailand by using a discrete choice experiment (DCE)."
Was the instrument administered in the intended way?	Yes	> In accordance with ISPOR checklist, mode of administration (postal self-administered questionnaire) was appropriate and consistent across participants "A self-administered questionnaire was mailed to each respondent with one follow-up for non-responders."	Probably yes	> In accordance with ISPOR checklist, mode of administration (interview) was appropriate and consistent across participants. But no specification if those interviews were face-to-face. "In the present analysis, 750 respondents were interviewed and asked to rank, according to priority, a number of alternative screening programme set-ups."	Yes	> In accordance with ISPOR checklist, mode of administration (face-to-face interview) was appropriate and consistent across participants. "Our face-to-face interview commenced with a detailed explanation of what happens in the absence of screening, the nature and purpose of CRC screening, the benefits and potential harms, a description of colonoscopy as a diagnostic test, the possible complicatio…	Yes	> In accordance with ISPOR checklist, mode of administration (survey distributed by mail) was appropriate and consistent across participants. "Survey packages were marked with unique identification numbers and distributed by mail."	Probably yes	> In accordance with ISPOR checklist, mode of administration (paper and pencil, booklet format) was appropriate. But no information about whether the survey was administered face-to-face or in a self-administered, postal way. > Hispanic participants could complete the instrument in English or Spanish resulting in an inconsistent application across participants. "Hispanic participants could comple…	Yes	> In accordance with ISPOR checklist, mode of administration (postal survey) was appropriate. "The postal survey used a dichotomous forced choice; participants had previously demonstrated a preference to be tested for bowel cancer by purchasing a Rotary Bowelscan FOBT test kit."	Yes	> In accordance with ISPOR checklist, mode of administration (online format) was appropriate and consistent. "This survey was conducted using an online format during February and March 2005."	Yes	> In accordance with ISPOR checklist, mode of administration (pen-and-paper) was appropriate and consistent across participants. "Subjects were contacted by mail. They received a questionnaire and an information brochure with general and background information about CRC and CRC screening. Individuals could return the questionnaire in a postage-paid self-addressed envelope that was included in the…	Yes	> In accordance with ISPOR checklist, mode of administration (pen-and-paper) was appropriate and consistent across participants. "The questionnaire was mailed to all subjects. Background information on the three screening tests was printed on the first page of the questionnaire (Table A2)."	Yes	> In accordance with ISPOR checklist, mode of administration (pen-and-paper) was appropriate and consistent across participants. "Stated preferences were collected via questionnaires presenting a set of pairs of hypothetical scenarios, sent to a sample of individuals representative of the general population in the 50- to 74-year-old age group."	Yes	> In accordance with ISPOR checklist, mode of administration (pen-and-paper) was appropriate and consistent across participants. "Participants were then mailed a packet of written material. The packet contained a pre-task survey (identical across all groups), either the conjoint or rating and ranking task, and a post-task survey (identical across all groups). All participants who completed and re…	Yes	> In accordance with ISPOR checklist, mode of administration (web-based) was appropriate and consistent across participants. "The surveys were placed on an online platform of a Dutch survey sampling solutions provider (SSI). Individuals were invited via e-mail to enter the platform and to complete our survey."	Yes	> In accordance with ISPOR checklist, mode of administration (web-based) was appropriate and consistent across participants. "The entire study was performed online."	Yes	> In accordance with ISPOR checklist, mode of administration (web-based) was appropriate and consistent across participants. "To prevent duplicates, SSI used respondent verification. For all questionnaires unique one-click links were created allowing respondents to directly access the survey. Respondents were able to save their progress at any time and complete the questionnaire within one month …	Yes	> In accordance with ISPOR checklist, mode of administration (web-based) was appropriate and consistent across participants. "We used six different Web-based surveys that were piloted by colleagues and the survey sample provider."	Probably yes	> In accordance with ISPOR checklist, mode of administration (paper-based survey) was appropriate. No information on whether participants finished survey on their own or in a face-to-face situation. > Mode of administration was not consistent across participants because each individual was given the option of having the entire survey read aloud by a study team member. "The study team designed a p…	Probably yes	> In accordance with ISPOR checklist, mode of administration (computer-aided personal interviewing) was appropriate. > No consistent administration across participants because team members were available to read questions for participants when necessary. "Using computer-aided personal interviewing, participants completed a questionnaire regarding preferences for CRCscreening tests and test featur…	Yes	> In accordance with ISPOR guideline, mode of administration (written format) was appropriate and consistent across participants. "The Spanish DCE survey is a translated version of an original English CRC screening DCE survey based on previous research, expert opinion, and existing literature from a larger study conducted by our group [20]. The English DCE survey was translated into Spanish using…	Yes	> In accordance with ISPOR guideline, mode of administration (web-based survey, paper version) was appropriate but not consistent across participants. > Under the assumption that content, structure and order of the two elicitation instruments were exactly the same, risk of bias is low. "Invitees were advised that they would be asked to complete a web-based survey (SurveyMonkey, San Mateo, Califor…	Yes	> In accordance with ISPOR guideline, mode of administration (online) was appropriate and consistent across participants. "The survey was administered online to a sample of US adults aged 50–75 years drawn from the GfK KnowledgePanel."	Probably no	> No information about wether questionnaire was administered face-to-face, web-based or paper-pencil. > No information about consistent administration across participants. "Data about socie-demographic status, health status and preferences for CRC screening tests were collected by a structured questionnaire that was completed by 500 people aged 50-75 years."	Probably yes	> No information about wether questionnaire was administered face-to-face, web-based or paper-pencil. > No information about consistent administration across participants. > An online sample was recruited. Therefore, it is assumed that the questionnaire was administered online, too. "An online sample of 1419 individuals aged 60 years and older and 1421 individuals aged 55 to 75 years from the Dut…	Yes	> In accordance with ISPOR guideline, mode of administration (face-to-face) was appropriate and consistent across participants. "One of the study investigators, a trained research assistant, used the developed questionnaires with a fact sheet to individually face-to-face interview the participants from October 2017 to January 2018."
Was a valid representation of the outcome (health state) utilized?	Probaby no	> Attribute identification was supported by evidence (focus groups) > No information on attribute selection > No information on level selection > No information on explanation of conjoint tasks "To identify the key attributes of the programme, six focus groups were conducted with individuals who had used the bowel scan test kit." "Respondents were asked to choose between the current ‘bowel scan’ …	Probably no	> Attribute identification was not supported by evidence. > Attribute selection was not justified. > Attribute identification and selection are the first important steps in a valid representation of the outcome. If these steps are not performed conscientiously and comprehensivley, an invalid representation of the outcome is possible. > Level selection was supported by evidence (literature/experie…	Probably yes	> Attribute identification was supported by evidence (focus groups). > Attribute selection was supported by evidence (importance rating exercise) but no explanation why the chosen 3 attributes were selected out of the identified 5 attributes and no explanation which attributes were dropped. > Level selection was justified by evidence for two out of three attributes. > Sufficient explanation of co…	Probably yes	> Attribute identification was supported by evidence (literature review, expert consultation, focus groups). > Attribute selection was justified by evidence (focus groups, results of focus groups were interpreted in light of current literature and discussions with research team members). > Level selection was justified just for one (sensitivity) out of six attributes. > Sufficient explanation of …	Probably yes	> Attribute identification was supported by evidence (literature reviews, qualitative interviews). > Attribute selection was justified by evidence (focus groups). > Level selection was justified by evidence (focus groups). > Not clear, whether information sheet was provided to participants in focus groups and in the final conjoint analysis rating task or in focus groups only. No information on fi…	Probably yes	> Attribute identification was supported by evidence (systematic review of the literature). > Attribute slection was justified by evidence (systematic review of the literature). > Level selection was justified for all but two (dietary and medication restrictions, how the sample is collected) attributes. > No information on sufficient explanation of choice task. "A systematic review of the literat…	Probably no	> Attribute identification was supported by evidence (literature review, focus groups, results of a Canadian stated-preference discrete-choice survey). > Attribute selection was justified but no information about the initially selected potential attributes and the reasons for excluding nine of them was provided. > Level selection was not supported and justified by evidence. > No information on su…	Probably yes	> Attribute identification was supported by evidence (literature review, expert opinions, interviews). > Attribute selection was justified by evidence (interviews). But no comprehensive list of all attributes identified was presented. > Level selection was justified by evidence (literature) but not for all attributes. > Sufficient explanation of the choice tasks and attributes. "The attributes an…	Probably yes	> Attribute identification was supported by evidence (literature, expert opinions, interviews). > Attribute selection was justified by evidence (expert opinions, interviews). But no comprehensive list of all attributes identified was presented. > Level selection was justified by evidence (literature) but not for all attributes. > Sufficient explanation of choice tasks and attributes. "Tests such …	Probably yes	> Attribute identification was supported by evidence (existing literature and interviews with CRC screening experts). > Attribute selection was justified (ranking exercise on the relevance of identified attributes within a pilot study run on a random sample of 150 individuals). > Level selection was justified for four out of seven attributes. Level selection for monetary cost attribute was not ev…	Probably yes	> Attribute identification was supported by evidence (literature reviews, own previous research) > Attribute selection was not justified. > Level selection was justified (previous studies) but not for all attributes. > Sufficient explanation of choice tasks. "We then developed a plausible range oflevels for each attribute to be used in the conjoint analysis task. (See Appendix Table 1available on…	Yes	> Attribute identification was supported by evidence (reviewing the literature). > Attribute selection was justified and supported by evidence (reviewing the literature, structured interviews with Dutch experts). > Level selection was supported by evidence (literature review, experts’ opinions (n=3), analysis of CRC-related mortality-risk data) and justified for one out of four attributes. > Suff…	Probably no	> Attribute identification and selection were supported by evidence (literature, own previous work). > Attribute selection was not justified. > Level selection was justified and supported by evidence for one out of five attributes. > No information on sufficient explanation of choice tasks. "CRC screening options were described in terms of five key attributes: reduction in risk ofCRC incidence an…	Probably yes	> Attribute identification and selection were supported by evidence (previous preference studies). > Attribute selection was justified. > Level selection was supported and justified by evidence for one out of six attributes. > Sufficient explanation of choice task and attributes. "The choice for the attributes and levels for the DCE were based on previous preference studies on CRC screening [32-3…	Probably yes	> Attribute identification was supported by evidence (review of studies). > Attribute selection was justified by evidence (review of studies, experts in the field). > Level selection was supported and justified by evidence but not for all attributes. > Sufficient explanation of choice tasks. "In the two follow-up test specification versions of the survey, the attribute follow-up test was either p…	Probably yes	> Attribute identification was supported by evidence (literature, prior research). > Attribute identification and selection were performed within one step. No information about the reasons for including the final four attributes. > Level selection was supported and justified (by evidence). > Sufficient explanation of choice tasks "We developed four key attributes of CRC screening programs from th…	Probably yes	> Attribute and level identification was supported by evidence (literature review). > Attribute selection was justified for one attribute and supported by evidence (iterative process using qualitative interviews). But no information on initial list of identified attributes and about reasons for in- and exclusion of attributes. > Level selection was supported by evidence (literature review, iterat…	Probably yes	Information about this item was extracted from Pignone et al. 2014 Using a discrete choice experiment to inform the design of programs to promote colon cancer screening for vulnerable populations in North Carolina (English DCE version) > Attribute identification was supported by evidence (literature and prior research). > Attribute selection was not comprehensively justified. > Level selection wa…	Probably no	> Attribute identification was not supported by evidence. > Attribute selection was justified for one (performance) out of three attributes. > Level selection was supported by evidence and justified for one (perfomance) out of three attributes. > No information about sufficient explanation of choice tasks. "Performance was included because previous research has shown test accuracy to be an import…	Probably no	> Attribute identification and selection were supported by evidence (review of attributes included in other DCE surveys, ranking exercise). > Attribute selection was not justified. > Level selection was supported and justified by evidence for one out of five attributes. > Sufficient explanation of choice task and attributes. "The DCE attributes of CRC screening tests were selected to reflect the …	Probably no	> Attribute identification was supported by evidence (literature review). > Attribute selection was supported by evidence (rating exercise with gastroenterologists specialists) and justified. But no information about initial list of identified attributes. > Level selection was not supported and justified by evidence. > No information on sufficient explanation of choice tasks. In the first step, 1…	Probably yes	> Attribute identification and selection were supported by evidence (literature, interviews with experts, focus groups). No information about initial list of identified attributes. > Attribute selection was not justified. > Level selection was supported by evidence (literature, interviews with experts, focus groups) but not justified. > Participants were presented with information about attribute…	Probably yes	> Attribute identification and selection were supported by evidence (literature, interviews with experts, indepth interviews). Initial list of identified attributes in appendix, but no information on studies that identified those attributes > Attribute and level selection was supported by evidence (literature, interviews with experts, indepth interviews) and justified. > No information on suffici…
Did the researchers check the understanding of the instrument?	No	> Understanding was not checked by face-to-face pretest interviews. > Internal validity of the data was not assessed and evaluated by internal validity tests. ---	Probably no	> Understanding was checked in the interview. Respondents who could not answer all four questions correctly were excluded from analysis. > 20% of respondents (86 out of 422 who were interviewed) could not correclty answer the questions. 20% is classified as high, suggesting an inadequate understanding. > No information on how the 20% who did not answer the four questions correctly differ from tho…	Probably yes	> Internal validity of the data was assessed and evaluated by internal validity tests (within-set dominated pairs). > Understanding was not checked by face-to-face pretest interviews. "In addition to the 16 pairwise choices, an additional two choices were included to test for rationality. In both, program A was unambiguously better than program B (that is, it had more CRC deaths prevented and few…	Yes	> Understanding was checked by face-to-face pretest interviews (focus groups). > Internal validity of the data was assessed and evaluated by internal validity tests (within-dominated pairs, unwillingness to trade). "The same focus groups were used to pilot test the survey to ensure that attributes were comprehensive, unique, and clearly defined." "In pilot testing, we found that respondents could…	Probably yes	> Understanding was checked by two rounds of face-to-face pretest interviews. > Internal validity of the data was not assessed and evaluated by internal validity tests. > No evidence suggesting inadequate understanding. "Of the 212 recruited, 7 provided invalid ratings to the preference assessment and were excluded from the rest of the analyses." Reference: Hawley et al. 2007 Developing a Prefere…	Yes	> Understanding was checked by face-to-face pretest interviews. > Internal validity of the data was assessed and evaluated by internal validity test (stability - repeated questions). "A pilot study of the DCE was conducted in 40 participants (10 per frame). The pilot survey indicated that respondents were able to complete 16 discrete choice questions without undue burden. Respondents were also ab…	Probably yes	> Internal validity of the data was assessed and evaluated by internal validity tests (stability - repeated question). > Pilot testing. But understanding was not checked by face-to-face pretests. "The sequence of questions was randomized, with the first choice set repeated as the last choice set for a total of 12 choice tasks. The repeated question provided a check of response consistency." "In a…	Probably yes	> Understanding was checked by pilot study but no information if pilot test was conducted face-to-face. > Internal validity of the data was assessed and evaluated by internal validity tests (within-set dominated pairs). "We conducted a pilot study (n = 20) to ascertain respondents could manage the length of the questionnaire and to examine the intelligibility, acceptability and validity of the qu…	Probably yes	> Understanding was checked by pilot study but no information if pilot study was conducted face-to-face. > Internal validity of the data was assessed and evaluated by internal validity tests (within-set dominated pairs). "We conducted a pilot study (n=20) to ascertain that subjects could manage the length of the questionnaire and to evaluate subjects’ understanding, acceptance and face validity o…	Probably no	> Understanding of DCE was not checked by face-to-face pretest interviews. A pilot study was carried out to test different question formulations. > Internal validity of the data was not assessed and evaluated by internal validity tests. > No evidence suggesting inadequate understanding. "Their relevance was validated in a pilot study run on a random sample of 150 individuals (aged 50–74 years) in…	Probably yes	> Understanding was not checked by face-to-face pretest interviews. > Internal validity of the data was assessed and evaluated by internal validity tests (within-set dominated paris). > No evidence suggesting inadequate understanding. "We also included a 16th scenario with a clear dominant option to check whether respondents were attending carefully to the choice tasks rather than answering rando…	Probably no	> Understanding was not checked by face-to-face pretest interviews. > Internal validity of the data was not assessed and evaluated by internal validity tests. > No information whether the included warm-up question was an internal validity test. > No evidence suggesting inadequate understanding. "The first question was a warm-up question and is not used in the analysis."	Probably no	> A pilot study but no face-to-face pretest interviews were performed. > Internal validity of the data was not assessed and evaluated by internal validity tests. > No evidence suggesting inadequate understanding. Reference: Pignone et al. 2013 Comparing 3 Techniques for Eliciting Patient Values for Decision Making About Prostate-Specific Antigen Screening: "We used online panels maintained by an …	Probably yes	> Understanding was checked by pilot study but no face-to-face pretest interviews. > Internal validity of the data was assessed and evaluated by internal validity tests (test-retest). "Prior to distributing the questionnaire a pilot was conducted with thirty respondents. It was found that all respondents could evaluate the sixteen full-profile choice tasks in a reasonable amount of time but the p…	Probably no	> Understanding was checked by pilot test but not by face-to-face pretest interviews. > No information whether the included warm-up question was an internal validity test. > No evidence suggesting inadequate understanding. "We used six different Web-based surveys that were piloted by colleagues and the survey sample provider. Before launching with the full sample, we rephrased some parts of the t…	Yes	> Understanding was checked by focus group pretests. > Internal validity of the data was assessed and evaluated by internal validity tests (within-set dominated paris). "The survey was pre-tested with 53 individuals in 6 gender-stratified focus groups held in 2 eastern North Carolina counties and 3 western North Carolina counties, from March 28, 2012 to September 7, 2012. Based on participant fee…	Yes	> Understanding was checked by individual qualitative interviews. But it is assumed that quliltative interviews were conducted with focussing primarily on refining the list of potential attributes and levels. > Internal validity of the data was assessed and evaluated by internal validity tests. "Individual qualitative interviews were conducted with 41 adults aged 70 years and older from January t…	Probably yes	> Understanding was checked by face-to-face pretest interviews. > Internal validity of the data was not assessed and evaluated by internal validity tests. > No evidence suggesting inadequate understanding. "Focus group participants also pre-tested a DCE preference survey."	Probably no	> Understanding was not checked by face-to-face pretest interviews. > Internal validity of the data was not assessed and evaluated by internal validity tests > No evidence suggesting inadequate understanding. "Ninety-six percent of respondents (1,231/1,282) answered all nine pairs of choice scenarios and were included in the conditional logit regression analysis, results from which are presented …	Probably yes	> Understanding was checked by face-to-face pretest interviews. > Internal validity of the data was not assessed and evaluated by internal validity tests. "The survey instrument was pretested in nine qualitative interviews. In the survey layout, accuracy and frequency were presented in separate rows for improved respondent clarity. The accuracy and frequency were combined into three levels corres…	Probably no	> Understanding was not checked by face-to-face pretest interviews. > No information whether choice set that was implemented as a warm up question was equivalent to or treated as an internal validity test. > A pilot study was carried out on a random sample of 30 individuals. > No evidence suggesting inadequate understanding. "In each block, to familiarize respondents with the question design one …	Probably no	> Understanding was not checked by face-to-face pretest interviews. > Internal validity of the data was not assessed and evaluated by internal validity tests. > A pilot study was carried out on 100 respondents per DCE condition to gain prior preference information. > No evidence suggesting inadequate understanding (Pairs: 36/406 = 8,9% difficult or very difficult; Triples: 38/406=9,4% difficult o…	Yes	> Understanding was checked by face-to-face pretest interviews (think-aloud method, obtaining feedback from medical doctors, pilot test > Internal validity of the data was assessed and evaluated by internal validity test (dominant alternative) "A think-aloud method was conducted with five individuals at risk of CRC to examine the understanding of the questionnaire (Supplementary Table 4E). Three …
Risk of bias	Critical risk of bias		High risk of bias		Moderate risk of bias		Moderate risk of bias		Moderate risk of bias		Moderate risk of bias		High risk of bias		Moderate risk of bias		Moderate risk of bias		High risk of bias		Moderate risk of bias		High risk of bias		High risk of bias		Moderate risk of bias		High risk of bias		Moderate risk of bias		Moderate risk of bias		Moderate risk of bias		High risk of bias		High risk of bias		High risk of bias		High risk of bias		Moderate risk of bias
Data analysis
Were the results analysed appropriately to avoid influence of bias and confounding?	No	> No stratification. > No interactions between individual characteristics and attributes included in the choice tasks were analysed. "The explanatory variables are the changes in the levels of the five attributes resulting from a move from the current system to the hypothetical alternative." "An indirect utility function was estimated from the discrete choice response data using a random effects …	Yes	> Interactions between individual characteristics (initial risk, gender, education, income) and attributes included in the choice tasks as well as choice specific constants were analysed. > No stratification. "This leads to the ordered logit model." "We therefore chose selectively to include person characteristics through interaction with attributes and choice specific constants that seemed plaus…	Yes	> No stratification > Interaction between main attributes and the effect of knowing someone with CRC or respondents’ characteristics on preferences were analysed in model 1 "Hence, a random effects probit model was used to test for the presence of intra-observer correlations using LIMDEP econometric software." "In addition to the main effects regression models, an interaction model was generated …	Yes	> No stratification > Interaction between personal characteristics (age, sex, education, annual household income, self-reported health status, family history of CRC) and no screening were analysed. Random utility models were used to define the utility of choice alternatives defined as a function of the attributes. "Because individual-specific characteristics are constant for any pair of test alte…	Yes	> Stratification > Multivariate analysis of variance was used to evaluate the association between race/ethnicity, education, age and gender and the ratings of the investigator-generated scenarios. "We used the SAS V9.1 Market Expo Macro36,43 to generate mean importance values and part-worth utilities for the whole sample and within each racial/ethnic group from the 8 conjoint-generated scenarios.…	Probably yes	> No stratification > No interactions between individual characteristics and attributes included in the choice tasks were analysed > Inclusion of observed characteristics of respondents (age, sex, perceived risk of colorectal cancer, family history of colorectal cancer) as nonrandom parameters in standard multinomial logit (MNL) and mixed logit (ML). "This MNL model specification can be generaliz…	Yes	> Interactions between individual characteristics and attributes included in the choice tasks were analysed. > No stratification. "We estimated the parameters using bivariate probit because the choice between two hypothetical tests followed by a test/no test choice question are correlated. Because individual-specific characteristics are constant for any pair of test alternatives, they vanish from…	Yes	> Stratification > Screened: interactions between individual characteristics (screening experience) and preferences were analysed. "A multinomial logit model was used to analyse the data." "Characteristics of the different groups were compared using parametric and non-parametric tests." "To assess whether there were differences in preferences among participants of the FOBT (either gFOBT or FIT) a…	Yes	> Stratification > No interactions between individual characteristics and attributes included in the choice tasks were analysed. "The DCE was analysed using multinomial logit regression models with test-specific parameters." "Chi-square and Student’s t-tests were used to assess the differences in the value of characteristics between screening-naive and screened subjects, as well as among subgroup…	Yes	> No stratification > Interactions between individual characteristics and preferences were analysed. "Furthermore, sociodemographic characteristics are known to influence population screening participation: higher income, private health insurance,19 higher level of education,19,20 and information on health19,20,30 are associated with a higher demand for medical care and cancer (breast and cervica…	No	> No stratification. Subgroup analyses were conducted between previously screened and screening-naive individuals according to methods, but not shown in results. > Interactions between individual characteristics and attributes included in the choice tasks were not analysed. "To calculate each participant’s most important attribute for those who completed the choice-based conjoint analysis task, w…	Probably yes	> No stratification. > Interactions between individual characteristics and attributes included in the choice tasks were not analysed. > Inclusion of the characteristics education, gender, ethnicity, age, colonoscopy experience and screening test experience in MNL to analyse how screening test preferences are affected by individuals' sociodemographics. "We analyzed the data using two multinomial l…	Probably no	> No stratification. > Interactions between individual characteristics and attributes included in the choice tasks were not analysed. > Analyses were adjusted for age, race, education and income. "Because there were some baseline differences across country and previous screening groups, we performed multivariate analyses using logistic or linear regression, adjusted for age, race, education, and …	Probably yes	> No stratification > Interactions between individual characteristics and the likelihood of choosing "no screening" but no interactions between individual characteristics and the preferences for attributes were analysed "The stacked data was analysed using a conditional logit model." "To study the effect of personal characteristics on the likelihood of choosing ‘no screening’, interactions betwee…	No	> No stratification > Interactions between individual characteristics and attributes included in the choice tasks were not analysed "We analyzed the discrete choice data using a mixed logit model (in Nlogit 5.0) to take into account the data’s panel structure as well as the potential heterogeneity in respondents’ preferences."	Probably no	> No stratification > Interactions between individual characteristics and attributes included in the choice tasks were not analysed > Multivariate analysis was perfomed "The CBC/HB module uses data from the DCE in a mixed effects multivariate, multinomial logit model to estimate the value or “utility” each participant attaches to the different levels of the 4 attributes. The value associated with…	Probably no	> No stratification > Interactions between individual characteristics and attributes included in the choice tasks were not analysed > An exploratory analysis of participant characteristics was conducted. "This was completed using a hierarchical Bayes model with Monte Carlo Markov Chain algorithms in Sawtooth Software’s choice-based conjoint (CBC) analysis software module." "An exploratory analysi…	No	> No stratifcation > No interactions between individual characteristics and attributes included in the choice tasks were analysed "We performed descriptive analyses with means and proportions using Stata version 11. The primary outcomes of interest were the mean utility levels for the four attributes and the mean DCE-calculated most important attribute. The DCE survey responses from focus groups …	Probably no	> No stratification > No interactions between individual characteristics and attributes included in the choice tasks were analysed > Multivariate multinomial regression analyses were performed. "For the DCE analysis, data were analyzed within a random utility maximization framework using the conditional logit model." "We performed univariate and multivariate multinomial regression analyses with s…	Yes	> No stratification > Interactions between individual characteristics and attributes included in the choice tasks were not analysed > Latent-class analysis (segmentation as an alternative to stratification) was conducted. "We analyzed the DCE data using a latent class logit model [23]." "Rather than estimating a single set of average coefficients for the entire sample, the latent class model uses…	Probably no	> No stratification > Interactions between individual characteristics and attributes included in the choice tasks were not analysed > However, authors report that correlation between socioeconomic characteristics and CRC screening tests was somewhat tested "Mixed logit model was used to explore the individuals' characteristics (e.g. age and sex) in addition to test attributes on individual's util…	Yes	> Interactions between 12 individual characteristics and attributes included in the choice tasks were analysed in model C and D (age, sex, education, health literacy, numeracy, decisionmaking style, health state, general attitude toward screening, living alone, CRC history in family, screening experience, and having consulted a general practitioner last month) "Because the aim of our study was to…	Probably no	>Stratification only for persons with and without GI symptoms > Interactions between individual characteristics and attributes included in the choice tasks were not analysed > no latent-class analysis > Die Planung der Studie sah die Unterscheidung von Personen mit und ohne GI Symptomen vor, weshalb entsprechend auch die Analysen vorgenommen wurden > darüber hinaus fand innerhalb der beiden Grupp…
Risk of bias	Critical risk of bias		Low risk of bias		Low risk of bias		Low risk of bias		Low risk of bias		Moderate risk of bias		Low risk of bias		Low risk of bias		Low risk of bias		Low risk of bias		Critical risk of bias		Moderate risk of bias		High risk of bias		Moderate risk of bias		Critical risk of bias		High risk of bias		High risk of bias		Critical risk of bias		High risk of bias		Low risk of bias		High risk of bias		Low risk of bias		High risk of bias
Risk of bias within study	Critical risk of bias	The study is classified as critical risk of bias for at least one subdomain (Subdomain 2, 3 and 4).	Serious/high risk of bias	The study is classified as serious/high risk of bias for at least one subdomain (Subdomain 3).	Serious/high risk of bias	The study is classified as serious/high risk of bias for at least one subdomain (Subdomain 2).	Moderate risk of bias	The study is classified as low or moderate risk of bias across subdomains.	Critical risk of bias	The study is classified as critical risk of bias for at least one subdomain (Subdomain 1 and 2).	Moderate risk of bias	The study is classified as low or moderate risk of bias across subdomains.	Critical risk of bias	The study is classified as critical risk of bias for at least one subdomain (Subdomain 2).	Critical risk of bias	The study is classified as critical risk of bias for at least one subdomain (Subdomain 2).	Critical risk of bias	The study is classified as critical risk of bias for at least one subdomain (Subdomain 2).	Serious/high risk of bias	The study is classified as serious/high risk of bias for at least one subdomain (Subdomain 3).	Critical risk of bias	The study is classified as critical risk of bias for at least one subdomain (Subdomain 1, 2, and 4).	Critical risk of bias	The study is classified as critical risk of bias for at least one subdomain (Subdomain 2).	Critical risk of bias	The study is classified as critical risk of bias for at least one subdomain (Subdomain 2).	Serious/high risk of bias	The study is classified as serious/high risk of bias for at least one subdomain (Subdomain 1).	Critical risk of bias	The study is classified as critical risk of bias for at least one subdomain (Subdomain 1, 2 and 4).	Critical risk of bias	The study is classified as critical risk of bias for at least one subdomain (Subdomain 1).	Critical risk of bias	The study is classified as critical risk of bias for at least one subdomain (Subdomain 1).	Critical risk of bias	The study is classified as critical risk of bias for at least one subdomain (Subdomain 1, 2 and 4).	Serious/high risk of bias	The study is classified as serious/high risk of bias for at least one subdomain (Subdomain 3 and 4).	Critical risk of bias	The study is classified as critical risk of bias for at least one subdomain (Subdomain 1).	Critical risk of bias	The study is classified as critical risk of bias for at least one subdomain (Subdomain 1 and 2).	Serious/high risk of bias	The study is classified as serious/high risk of bias for at least one subdomain (Subdomain 1, 2 and 3).	Critical risk of bias	The study is classified as critical risk of bias for at least one subdomain (Subdomain 1)
